# Supplementary material for: Association Between Dietary Inflammatory and Oxidative Balance Scores and Skin Cancer Risk: The Mediating Role of Accelerated Phenotypic Aging
Source: Cancers (Basel). 2025 Dec 29;18(1):111. doi: 10.3390/cancers18010111 (PMC12784734; doi:10.3390/cancers18010111)
Supplement: Supplementary file 1 [file cancers-18-00111-s001.zip]

Archive with 1 entries (1 files):
- cancers-4047205-supplementary.pdf
